# Supplementary material for: Seamless integration of image and molecular analysis for spatial transcriptomics workflows
Source: BMC Genomics. 2020 Jul 16;21:482. doi: 10.1186/s12864-020-06832-3 (PMC7386244; doi:10.1186/s12864-020-06832-3)
Supplement: Supplementary file 3 — Additional file 3: RMarkdown which includes the analysis of the 10x Genomics public data sets. [file 12864_2020_6832_MOESM3_ESM.rmd]

---
title: "Analysis of public 10x Visium data"
author: "Ludvig Larsson"
date: "12/6/2019"
output:
  html_document:
    theme: darkly
    number_sections: false
    toc: yes
    toc_depth: 3
    toc_float:
      collapsed: false
      smooth_scroll: true
---

<style type="text/css">
div.main-container {
  background-color: #000000 !important;
  max-width: 1400px;
  margin-left: auto;
  margin-right: auto;
}
</style>
<style>
#TOC {
  background: url("https://www.spatialresearch.org/wp-content/uploads/2019/09/str-logo-spatial_research_3@2x.png");
  background-size: contain;
  padding-top: 100px !important;
  background-repeat: no-repeat;
  op: 5%;
  opacity: 0.8;
  width: 500px;
  color: white;
  border-color: #000000 !important;
}
</style>

<style> code, pre{
  background-color: #000000 !important;
  color: white !important;
}
</style>
<style> 
body {
  color: white
}
</style>


```{r setup, include=FALSE}
knitr::opts_chunk$set(echo = TRUE)
```

```{r stutility, message=FALSE, warning=FALSE}
library(STutility)
setwd("~/10x/doc/")
```

Create input tables for sagittal posterior and sagittal anterior tissue sections

```{r}

# Mouse brain
samples <- list.files(path = "../Public_data", recursive = TRUE, pattern = ".h5", full.names = TRUE)
imgs <- list.files(path = "../Public_data", recursive = TRUE, pattern = ".png", full.names = TRUE)
spotfiles <- list.files(path = "../Public_data", recursive = TRUE, pattern = "tissue_positions", full.names = TRUE)

infoTable <- data.frame(samples, imgs, spotfiles, stringsAsFactors = FALSE)

```

## Read input 

We'll read the sagittal posterior and sagittal anterior all together in one Seurat object object.

```{r read_seurats, include=FALSE}
se.list <- readRDS("../R_objects/se.list")
#saveRDS(se.list, "../R_objects/se.list")
```
```{r inputfromtable, eval=FALSE}

se.mbrain <- InputFromTable(infoTable[c(5, 7, 6, 8), ], min.spot.feature.count = 500, min.gene.count = 10, scaleVisium = 0.17211704)
se.mkidney <- InputFromTable(infoTable[4, ], min.spot.feature.count = 500, min.gene.count = 10, scaleVisium = 0.17699115)
se.hlymph <- InputFromTable(infoTable[3, ], min.spot.feature.count = 500, min.gene.count = 10, scaleVisium = 0.17011142)
se.hbc <- InputFromTable(infoTable[1:2, ], min.spot.feature.count = 500, min.gene.count = 10, scaleVisium = 0.08250825)

```

## Plot QC features 

```{r QC}

# Set colorscale
cscale <- c("black", "dark blue", "cyan", "yellow", "red", "dark red")

se.list <- list(se.mbrain, se.mkidney, se.hlymph, se.hbc)
se.list <- lapply(se.list, function(se) {
  # Add perent mitochondrial transcripts
  se[["percent.mt"]] <- (Matrix::colSums(se@assays$RNA@counts[grep(pattern = "^mt-|^MT-", 
                                                                                      x = rownames(se)), ])/se@meta.data$nCount_RNA)*100
  # Add perent ribosomal protein transcripts
  se[["percent.rp"]] <- (Matrix::colSums(se@assays$RNA@counts[grep(pattern = "^Rpl|^Rps|^RPS|^RPL", 
                                                                                      x = rownames(se)), ])/se@meta.data$nCount_RNA)*100
  return(se)
})
```

Mouse brain

```{r qc_plot, fig.width=24, fig.height=24, out.width="100%"}

# Plot qc features
ST.FeaturePlot(se.list[[1]], features = c("nCount_RNA", "nFeature_RNA", "percent.mt", "percent.rp"), cols = cscale, ncol = 4, dark.theme = T, grid.ncol = 1, center.tissue = T)

```

Mouse Kidney

```{r qc_plot, fig.width=24, fig.height=6, out.width="100%"}

# Plot qc features
ST.FeaturePlot(se.list[[2]], features = c("nCount_RNA", "nFeature_RNA", "percent.mt", "percent.rp"), cols = cscale, dark.theme = T, grid.ncol = 4, center.tissue = T)

```

Human lymph node

```{r qc_plot, fig.width=24, fig.height=6, out.width="100%"}

# Plot qc features
ST.FeaturePlot(se.list[[3]], features = c("nCount_RNA", "nFeature_RNA", "percent.mt", "percent.rp"), cols = cscale, dark.theme = T, grid.ncol = 4, center.tissue = T)

```

Human breast cancer

```{r qc_plot, fig.width=24, fig.height=12, out.width="100%"}

# Plot qc features
ST.FeaturePlot(se.list[[4]], features = c("nCount_RNA", "nFeature_RNA", "percent.mt", "percent.rp"), cols = cscale, dark.theme = T, grid.ncol = 2, center.tissue = T)

```


## Normalize data

For the posterior, anterior samples we can regress out "section" but for the joint dataset we would risk removed biologically relevant variability.

```{r SCTransform, message=FALSE, warning=FALSE, eval=FALSE}

se.list <- lapply(se.list, function(se) {
  se <- SCTransform(se)
})

```

Load images

```{r load_images, fig.width=12, fig.height=12}

se.list <- lapply(se.list, function(se) {
  se <- LoadImages(se, time.resolve = FALSE, verbose = TRUE) 
})
#ImagePlot(se.all, method = "raster", type = "raw")

```

## Dimensionality reduction

For the posterior and anterior we'll compute 30 factors and for the combined data 40 factors.

```{r load_NMF_funcs}
source("~/STUtility_backup/R/NMF_global_functions.R")
```

```{r NMF, eval = FALSE}

se.list[[1]] <- RunNMF(se.list[[1]], nfactors = 40)
se.list[[2]] <- RunNMF(se.list[[2]], nfactors = 20)
se.list[[3]] <- RunNMF(se.list[[3]], nfactors = 20)
se.list[[4]] <- RunNMF(se.list[[4]], nfactors = 20)

```

Plot NMF factors on array coordinates

```{r NMF_plot, fig.width=14, fig.height=24, out.width = "100%"}

cscale <- c("black", "dark blue", "cyan", "yellow", "red", "dark red")
ST.DimPlot(se.list[[1]], reduction = "NMF", cols = cscale, dark.theme = T, center.zero = FALSE, ncol = 4, dims = 1:6, grid.ncol = 1, pt.size = 0.2)

```

Overlay NMF factors on tissue

```{r, fig.width=12, fig.height=12}
MultiDimOverlay(se.list[[1]], dims = 6, reduction = "NMF", sampleids = 1:4, ncols.samples = 2, pt.size = 1, cols = cscale, dark.theme = TRUE, type = "raw", spots = NULL, pt.alpha = 0.6)
```

Overlay NMF factors on tissue from mouse Kidney

```{r, fig.width=12, fig.height=12}
DimOverlay(se.list[[2]], dims = c(1, 2, 4, 5), reduction = "NMF", pt.size = 1, cols = cscale, dark.theme = TRUE, type = "raw", center.zero = F, pt.alpha = 0.5)
```

Overlay NMF factors on tissue from lymph node

```{r, fig.width=12, fig.height=12}
DimOverlay(se.list[[3]], dims = 1:4, reduction = "NMF", pt.size = 1, cols = cscale, dark.theme = TRUE, type = "raw", center.zero = F, pt.alpha = 0.5)
```

Overlay NMF factors on tissue from human breast cancer

```{r, fig.width=24, fig.height=12}
MultiDimOverlay(se.list[[4]], dims = c(1, 2, 4, 5), sampleids = 1:2, ncols.dims = 4, reduction = "NMF", pt.size = 1, cols = cscale, dark.theme = TRUE, type = "raw", center.zero = F, pt.alpha = 0.7)
```

## HSV plots

Mouse brain

```{r HSV, fig.width=13, fig.height=6}

HSVPlot(se.list[[1]], features = paste0("factor_", 1:20), indices = c(1, 3))

```

Mouse Kidney

```{r HSV, fig.width=7, fig.height=6}

HSVPlot(se.list[[2]], features = paste0("factor_", c(1, 2, 4, 5)))

```

Lymph node

```{r HSV, fig.width=7, fig.height=6}

HSVPlot(se.list[[3]], features = paste0("factor_", 1:5))

```

Breast cancer

```{r HSV, fig.width=13, fig.height=6}

HSVPlot(se.list[[4]], features = paste0("factor_", 1:7))

```


## Mask images

Because there are such distinct morphological features in the HE images, we can set thresholding to FALSE to improve masking. 

```{r mask_images}

se.list[[1]] <- MaskImages(se.list[[1]], thresholding = FALSE)
st.object1 <- GetStaffli(se.list[[1]])
st.object1 <- MaskImages(st.object1)
st.object2 <- MaskImages(st.object1, thresholding = FALSE)
st.object1@rasterlists$masked[3:4] <- st.object2@rasterlists$masked[3:4]
st.object1@rasterlists$masked.masks[3:4] <- st.object2@rasterlists$masked.masks[3:4]
se.list[[1]]@tools$Staffli <- st.object1

se.list[[2]] <- MaskImages(se.list[[2]])
se.list[[3]] <- MaskImages(se.list[[3]])

# Define a custom masking fun
custom_mask_fkn <- function (
  im
) {
  im <- as.cimg(im[, , , 2]^4 - im[, , , 3]^4) %>% isoblur(5)
  im <- imager::threshold(im, thr = quantile(im, probs = 0.45))
  im <- im %>% as.cimg() %>% threshold() %>% as.pixset()
  return(im)
} 
se.list[[4]] <- MaskImages(se.list[[4]], custom.msk.fkn = custom_mask_fkn)

```

```{r check_masking, fig.width=24, fig.height=6}

MultiFeatureOverlay(se.list[[1]], sampleids = 1:4, features = "nFeature_RNA", ncols.samples = 4, pt.size = 0.5, type = "masked")

```

## Align images

We will align the images manually to the first image. The orientation is already almost perfect but we can flip the anterior samples to make them fit better.

```{r align_images, eval = FALSE}

se.list[[1]] <- ManualAlignImages(se.list[[1]], reference.index = 3)
#se.list[[2]] <- ManualAlignImages(se.list[[2]])
#se.list[[3]] <- ManualAlignImages(se.list[[3]])
#se.list[[4]] <- ManualAlignImages(se.list[[4]])

```


```{r plot_aligned_mbrain, fig.width=12, fig.height=12}

ImagePlot(se.list[[1]], method = "raster", darken = TRUE, type = "processed")

```

Plot mouse Kidney

```{r plot_aligned_mkidney, fig.width=6, fig.height=6}

ImagePlot(se.list[[2]], method = "raster", darken = TRUE, type = "masked")

```

Plot human lymph node

```{r plot_aligned_mkidney, fig.width=6, fig.height=6}

ImagePlot(se.list[[3]], method = "raster", darken = TRUE, type = "masked")

```

Plot human breast cancer

```{r plot_aligned_mkidney, fig.width=12, fig.height=6}

ImagePlot(se.list[[4]], method = "raster", darken = TRUE, type = "processed")

```


Now that we have decent alignment of the images we can reload them in higher resolution

```{r switch_res_pre, eval=FALSE}

se.list <- lapply(se.list, function(se) {
  se <- SwitchResolution(se, xdim = 2e3, verbose = T)
})

```

Figure S2

```{r export_masked}

png("~/STUtility_backup/figures/Masking/masked_mbrain_sections.png", height = 4000, width = 4000, res = 300)
ImagePlot(se.list[[1]], method = "raster")
dev.off()

```
```{r export_raw}

png("~/STUtility_backup/figures/Masking/raw_mbrain_sections.png", height = 4000, width = 4000, res = 300)
ImagePlot(se.list[[1]], method = "raster", type = "raw")
dev.off()

```

3D model of mbrain

```{r create_3d}

se.list[[1]] <- Create3DStack(se.list[[1]], verbose = T)

```


```{r extract_and_plot_scatter, fig.width=24, fig.height=24}

interpolated.data <- FeaturePlot3D(se.list[[1]], features = "factor_23", return.data = T)

p <- ggplot() +
  geom_point(data = na.omit(interpolated.data), aes(x, 2e3 - y), size = 0.1) +
  scale_x_continuous(limits = c(1, 2e3)) +
  scale_y_continuous(limits = c(1, 2e3)) +
  theme_void() +
  facet_wrap(~z) 

png(filename = "~/10x/interpolated_values/scatter_white_bg.png", width = 4000, height = 4000, res = 150)
print(p)
dev.off()

p <- ggplot() +
  geom_point(data = na.omit(interpolated.data), aes(x, 2e3 - y), size = 0.1, color = "white") +
  scale_x_continuous(limits = c(1, 2e3)) +
  scale_y_continuous(limits = c(1, 2e3)) +
  theme_void() +
  facet_wrap(~z) +
  theme(plot.background = element_rect(fill = "black", color = "black"),
        panel.background = element_rect(fill = "black", color = "black"),
        plot.title = element_text(colour = "white"),
        strip.text = element_text(colour = 'white'),
        legend.title = element_text(colour = "white"),
        legend.text = element_text(colour = "white"))

png(filename = "~/10x/interpolated_values/scatter_black_bg.png", width = 4000, height = 4000, res = 150)cti
print(p)
dev.off()

p <- ggplot() +
  geom_point(data = na.omit(interpolated.data), aes(x, 2e3 - y, color = val), size = 0.1) +
  scale_x_continuous(limits = c(1, 2e3)) +
  scale_y_continuous(limits = c(1, 2e3)) +
  theme_void() +
  facet_wrap(~z) +
  scale_color_gradientn(colours = c("lightgray", "mistyrose", "red", "dark red"," black"))

png(filename = "~/10x/interpolated_values/factor_23_white_bg.png", width = 5000, height = 5000, res = 300)
print(p)
dev.off()

p <- ggplot() +
  geom_point(data = na.omit(interpolated.data), aes(x, 2e3 - y, color = val), size = 0.1) +
  scale_x_continuous(limits = c(1, 2e3)) +
  scale_y_continuous(limits = c(1, 2e3)) +
  theme_void() +
  facet_wrap(~z) +
  scale_color_gradientn(colours = c(rgb(red = 20, green = 20, blue = 20, maxColorValue = 255), "dark blue", "cyan", "yellow", "red", "dark red")) +
  theme(plot.background = element_rect(fill = "black", color = "black"),
        panel.background = element_rect(fill = "black", color = "black"),
        plot.title = element_text(colour = "white"),
        strip.text = element_text(colour = 'white'),
        legend.title = element_text(colour = "white"),
        legend.text = element_text(colour = "white"))

png(filename = "~/10x/interpolated_values/factor_23_black_bg.png", width = 5000, height = 5000, res = 300)
print(p)
dev.off()


# RGB interpoaltion
interpolated.data1 <- FeaturePlot3D(se.list[[1]], features = "factor_6", return.data = T)
interpolated.data2 <- FeaturePlot3D(se.list[[1]], features = "factor_8", return.data = T)
interpolated.data3 <- FeaturePlot3D(se.list[[1]], features = "factor_10", return.data = T)

gg <- cbind(interpolated.data1, interpolated.data2[, 4], interpolated.data3[, 4])
gg <- na.omit(gg)
gg[, 4:6] <- apply(gg[, 4:6], 2, scales::rescale)
gg[gg < 0.05] <- 0
gg$cols <- apply(gg[, 4:6], 1, function(x) rgb(red = x[1], green = x[2], blue = x[3]))

p <- ggplot() +
  geom_point(data = gg, aes(x, 2e3 - y), size = 0.1, color = gg$cols) +
  scale_x_continuous(limits = c(1, 2e3)) +
  scale_y_continuous(limits = c(1, 2e3)) +
  theme_void() +
  facet_wrap(~z) +
  theme(plot.background = element_rect(fill = "black", color = "black"),
        panel.background = element_rect(fill = "black", color = "black"),
        plot.title = element_text(colour = "white"),
        strip.text = element_text(colour = 'white'),
        legend.title = element_text(colour = "white"),
        legend.text = element_text(colour = "white"))

png(filename = "~/10x/interpolated_values/factor_6,8,10_RGB.png", width = 5000, height = 5000, res = 300)
print(p)
dev.off()

```


```{r switch_res, fig.width=12, fig.height=6, eval = FALSE}

ImagePlot(se.list[[1]], method = "raster", indices = 2:3, darken = TRUE)

```

Now it is much easier to see how well dimred features overlaps with morphology.


```{r multi_dims, fig.width=24, fig.height=24, out.width = "100%"}

MultiDimOverlay(se.list[[1]], dims = 6:7, reduction = "NMF", pt.size = 3, pt.alpha = 0.8, center.zero = F, cols = c("black", "dark blue", "cyan", "yellow", "red", "dark red"), dark.theme = TRUE, ncols.samples = 2, ncols.dims = 1, sampleids = 2:3)

```

We can also summarize the driving genes for each factor to make it possible to interpret their function.

```{r summarize_factors, warning=FALSE, message=FALSE, fig.height=16, fig.width=12, out.width = "100%"}

library(zeallot)
source("~/STUtility/R/RunNMF.R")
c(df1, df2) %<-% SummarizeAssocFeatures(object = se.list[[4]], features.return = 3)

swne::ggHeat(df2[nrow(df2):1, ], rescaling = "column") + scale_fill_gradientn(colours = viridis::magma(n = 11)) + DarkTheme()

```

This is also a quick way of extracting marker genes for various patterns. Now we can visualize some of these markers on the ST coordinates.

```{r markers, fig.width=12, fig.height=30, out.width = "100%"}

ST.FeaturePlot(se.list[[1]], indices = 2:3, ncol = 2, features = c("Cnp", "Ctgf", "Pcp2", "Prkcd", "Gng4"), grid.ncol = 1, dark.theme = TRUE, cols = c(rgb(red = 10, green = 10, blue = 10, maxColorValue = 255), "navy blue", "cyan", "white"))

```

```{r markers, fig.width=12, fig.height=30, out.width = "100%"}

ST.FeaturePlot(se.list[[4]], ncol = 2, features = c("CRISP3", "CXCL14", "CPB1", "MGP", "CCL19", "IGKC"), grid.ncol = 1, dark.theme = TRUE, cols = c(rgb(red = 10, green = 10, blue = 10, maxColorValue = 255), "navy blue", "cyan", "white"))

```

To better understand the factors if we wish to study them one by one, we could add a simple barplot ranking the genes for each factor by contribution.


```{r gene_contrib, fig.width=18, fig.height=6, out.width = "100%"}

GeneContribPlot <- function(object, ftr = 1, topn = 20) {
  ftr <- paste0("factor_", ftr)
  nmf <- object@reductions$NMF@feature.loadings[, ftr]
  gene <- names(nmf)
  df <- data.frame(gene, val = nmf, stringsAsFactors = F)
  df <- df[order(df$val, decreasing = T), ]
  df <- df[1:topn, ]
  df$gene <- factor(df$gene, levels = df$gene)
  ggplot(df[1:topn, ], aes(reorder(gene, val), val)) +
    geom_bar(stat = "identity", fill = "dark gray", color = "lightgray", width = 0.7) +
    coord_flip() +
    DarkTheme() +
    labs(x = "gene", y = "value") +
    theme(plot.background = element_rect(fill = "black", colour = "black"), plot.margin = unit(x = c(1, 1, 1, 1), units = "cm"))
}

# Factor 2
ftr <- 1
p1 <- ST.DimPlot(se.list[[4]], dims = ftr, reduction = "NMF", indices = 1:2, dark.theme = T, cols = c(rgb(red = 10, green = 10, blue = 10, maxColorValue = 255), "navy blue", "cyan", "white"), center.zero = F)
p2 <- GeneContribPlot(se.list[[4]], ftr)
cowplot::plot_grid(p1, p2, rel_widths = c(2, 1))

# Factor 6
ftr <- 2
p1 <- ST.DimPlot(se.list[[4]], dims = ftr, reduction = "NMF", indices = 1:2, dark.theme = T, cols = c(rgb(red = 10, green = 10, blue = 10, maxColorValue = 255), "navy blue", "cyan", "white"), center.zero = F)
p2 <- GeneContribPlot(se.list[[4]], ftr)
cowplot::plot_grid(p1, p2, rel_widths = c(2, 1))

# Factor 7
ftr <- 3
p1 <- ST.DimPlot(se.list[[4]], dims = ftr, reduction = "NMF", indices = 1:2, dark.theme = T, cols = c(rgb(red = 10, green = 10, blue = 10, maxColorValue = 255), "navy blue", "cyan", "white"), center.zero = F)
p2 <- GeneContribPlot(se.list[[4]], ftr)
cowplot::plot_grid(p1, p2, rel_widths = c(2, 1))

```

## UMAP embedding

```{r umap_pre, eval = FALSE}

se.list <- lapply(se.list, function(se) {
  RunUMAP(se, reduction = "NMF", dims = 1:ncol(se@reductions[["NMF"]]@cell.embeddings), n.neighbors = 30, verbose = TRUE)
})

```

```{r umap, fig.width=8, fig.height=6}

# Add a sample id column
se.list <- lapply(se.list, function(se) {
  se@meta.data$sample_id <- paste0("sample_", se@tools$Staffli@meta.data$sample)
  se <- SetIdent(se, value = "sample_id")
})

DimPlot(se.list[[1]]) + DarkTheme()
DimPlot(se.list[[4]]) + DarkTheme()

```

## Clustering

```{r clustering_pre, eval = FALSE}
se.list <- lapply(se.list, function(se) {
  se <- FindNeighbors(se, reduction = "NMF", dims = 1:ncol(se@reductions[["NMF"]]@cell.embeddings)) %>% 
  FindClusters()
})
```
```{r clustering, fig.width=12, fig.height=10}

mbrain.cols <- c("#771155", "#AA4488", "#CC99BB", "#114477", "#4477AA", "#77AADD", "#117777", "#44AAAA", "#77CCCC", "#117744", "#44AA77", "#88CCAA", "#777711", "#AAAA44", "#DDDD77", "#774411", "#AA7744", "#DDAA77", "#771122", "#AA4455", "#DD7788", "orange", "yellow", "navyblue", "dark red", "brown", "gray")
names(mbrain.cols) <- paste0(0:26)

bc.cols <- c("#771155", "#AA4488", "#CC99BB", "#114477", "#4477AA", "#77AADD", "#117777", "#44AAAA", "#77CCCC", "#777711", "#AAAA44", "#DDDD77", "#774411", "#AA7744", "#DDAA77", "#771122", "#AA4455", "#DD7788")
names(bc.cols) <- paste0(0:17)

other.cols <- c("#332288", "#6699CC", "#88CCEE", "#44AA99", "#117733", "#999933", "#DDCC77", "#661100", "#CC6677", "#882255", "#AA4499", "orange")
names(other.cols) <- paste0(0:11)

cols.list <- list(mbrain.cols, bc.cols, other.cols)

p.list <- lapply(seq_along(se.list), function(i) {
  se <- se.list[[i]]
  if (i == 1) {
    cscale <- cols.list[[1]]
  } else if (i == 4) {
    cscale <- cols.list[[2]]
  } else {
    cscale <- cols.list[[3]]
  }
  se <- SetIdent(se, value = "seurat_clusters")
  DimPlot(se, cols = cscale) + DarkTheme()
})
cowplot::plot_grid(plotlist = p.list)

pdf(file = "~/STUtility_backup/figures/UMAP_clusters/mBrain_UMAP_clusters.pdf", height = 10, width = 12)
print(p.list[[1]])
dev.off()

pdf(file = "~/STUtility_backup/figures/UMAP_clusters/mKidney.pdf", height = 10, width = 12)
print(p.list[[2]])
dev.off()

pdf(file = "~/STUtility_backup/figures/UMAP_clusters/Lymph_nodes.pdf", height = 10, width = 12)
print(p.list[[3]])
dev.off()

pdf(file = "~/STUtility_backup/figures/UMAP_clusters/Breast_cancer.pdf", height = 10, width = 12)
print(p.list[[4]])
dev.off()

p.list <- lapply(seq_along(se.list), function(i) {
  se <- se.list[[i]]
  if (i == 1) {
    cscale <- cols.list[[1]]
  } else if (i == 4) {
    cscale <- cols.list[[2]]
  } else {
    cscale <- cols.list[[3]]
  }
  se <- SetIdent(se, value = "seurat_clusters")
  DimPlot(se, cols = cscale)
})
cowplot::plot_grid(plotlist = p.list)

pdf(file = "~/STUtility_backup/figures/UMAP_clusters/mBrain_UMAP_clusters_white_bg.pdf", height = 10, width = 12)
print(p.list[[1]])
dev.off()

pdf(file = "~/STUtility_backup/figures/UMAP_clusters/mKidney_white_bg.pdf", height = 10, width = 12)
print(p.list[[2]])
dev.off()

pdf(file = "~/STUtility_backup/figures/UMAP_clusters/Lymph_nodes_white_bg.pdf", height = 10, width = 12)
print(p.list[[3]])
dev.off()

pdf(file = "~/STUtility_backup/figures/UMAP_clusters/Breast_cancer_white_bg.pdf", height = 10, width = 12)
print(p.list[[4]])
dev.off()

```


```{r clustering_ST, fig.width=12, fig.height=10}

p.list <- lapply(seq_along(se.list), function(i) {
  se <- se.list[[i]]
  if (i == 1) {
    cscale <- cols.list[[1]]
  } else if (i == 4) {
    cscale <- cols.list[[2]]
  } else {
    cscale <- cols.list[[3]]
  }
  se <- SetIdent(se, value = "seurat_clusters")
  ST.FeaturePlot(se, features = "seurat_clusters", cols = cscale, dark.theme = T)
})
cowplot::plot_grid(plotlist = p.list)

png(file = "~/STUtility_backup/figures/ST_clusters/mBrain_ST_clusters.png", height = 3300, width = 3500, res = 300)
print(p.list[[1]])
dev.off()

png(file = "~/STUtility_backup/figures/ST_clusters/mKidney.png", height = 2000, width = 2100, res = 300)
print(p.list[[2]])
dev.off()

png(file = "~/STUtility_backup/figures/ST_clusters/Lymph_nodes.png", height = 2000, width = 2100, res = 300)
print(p.list[[3]])
dev.off()

png(file = "~/STUtility_backup/figures/ST_clusters/Breast_cancer.png", height = 2000, width = 4200, res = 300)
print(p.list[[4]])
dev.off()

p.list <- lapply(seq_along(se.list), function(i) {
  se <- se.list[[i]]
  if (i == 1) {
    cscale <- cols.list[[1]]
  } else if (i == 4) {
    cscale <- cols.list[[2]]
  } else {
    cscale <- cols.list[[3]]
  }
  ST.FeaturePlot(se, features = "seurat_clusters", cols = cscale)
})
cowplot::plot_grid(plotlist = p.list)

png(file = "~/STUtility_backup/figures/ST_clusters/mBrain_ST_clusters_white_bg.png", height = 3300, width = 3500, res = 300)
print(p.list[[1]])
dev.off()

png(file = "~/STUtility_backup/figures/ST_clusters/mKidney_white_bg.png", height = 2000, width = 2100, res = 300)
print(p.list[[2]])
dev.off()

png(file = "~/STUtility_backup/figures/ST_clusters/Lymph_nodes_white_bg.png", height = 2000, width = 2100, res = 300)
print(p.list[[3]])
dev.off()

png(file = "~/STUtility_backup/figures/ST_clusters/Breast_cancer_white_bg.png", height = 2000, width = 4200, res = 300)
print(p.list[[4]])
dev.off()

```

Now we can plot all the clusters sptially or just a few selected ones

```{r ST_clusters, fig.width=12, fig.height=6, out.width = "100%"}

ST.FeaturePlot(se.list[[4]], features = "seurat_clusters", dark.theme = TRUE, cols = cols)

```

Split labels

```{r ST_clusters_selected1, fig.width=22, fig.height=16, out.width = "100%"}

p <- ST.FeaturePlot(se.list[[4]], features = "seurat_clusters", split.labels = TRUE, indices = 1, pt.size = 0.2, dark.theme = T, cols = cols.list[[2]])

png(filename = "~/STUtility_backup/figures/ST_clusters/split_BC.png", height = 4800, width = 6000, res = 300)
print(p)
dev.off()

p <- ST.FeaturePlot(se.list[[1]], features = "seurat_clusters", split.labels = TRUE, indices = 1, pt.size = 0.2, dark.theme = T, cols = cols.list[[1]])

png(filename = "~/STUtility_backup/figures/ST_clusters/split_mBrain.png", height = 7000, width = 8000, res = 300)
print(p)
dev.off()

p <- ST.FeaturePlot(se.list[[1]], features = "seurat_clusters", split.labels = TRUE, indices = 3, pt.size = 0.2, dark.theme = T, cols = cols.list[[1]])

png(filename = "~/STUtility_backup/figures/ST_clusters/split_mBrain_sample3.png", height = 7000, width = 8000, res = 300)
print(p)
dev.off()

p <- ST.FeaturePlot(se.list[[2]], features = "seurat_clusters", split.labels = TRUE, indices = 1, pt.size = 0.2, dark.theme = T, cols = cols.list[[3]])

png(filename = "~/STUtility_backup/figures/ST_clusters/split_mKidney.png", height = 3000, width = 4000, res = 300)
print(p)
dev.off()

p <- ST.FeaturePlot(se.list[[3]], features = "seurat_clusters", split.labels = TRUE, indices = 1, pt.size = 0.2, dark.theme = T, cols = cols.list[[3]])

png(filename = "~/STUtility_backup/figures/ST_clusters/split_Lymph.png", height = 3000, width = 4000, res = 300)
print(p)
dev.off()

```


We can highlight spots from a specific cluster 

```{r ST_clusters_selected2, fig.width=10, fig.height=10, out.width = "100%"}

FeatureOverlay(se.list[[4]], features = "seurat_clusters", dark.theme = TRUE, spots = rownames(subset(se.list[[4]][[]], seurat_clusters %in% paste0(c(2:7, 10, 13:16)))), sample.index = 1, cols = cols.list[[2]])
FeatureOverlay(se.list[[4]], features = "seurat_clusters", dark.theme = TRUE, spots = rownames(subset(se.list[[4]][[]], seurat_clusters %in% paste0(c(2:7, 10, 13:16)))), sample.index = 1, cols = cols.list[[2]])

```


```{r ST_clusters_selected, fig.width=10, fig.height=10, out.width = "100%"}

FeatureOverlay(se.list[[1]], features = "seurat_clusters", dark.theme = TRUE, spots = rownames(subset(se.list[[1]][[]], seurat_clusters %in% paste0(10:16))), sample.index = 3, cols = cols)

```


## Find genes with spatial patterns

```{r spatgenes, eval = FALSE}

#spatgenes.kmeans <- BinSpatialGenes(se.all)
#spatgenes.rank <- BinSpatialGenes(se.all)
#spatgenes.distance <- SpatialGenes(se.all)

spatgenes.list <- lapply(se.list, function(se) {
  CorSpatialGenes(se)
})

```

Plot spatial genes mouse brain

```{r plot_spatgenes, fig.width=14, fig.height=9}

ST.FeaturePlot(se.list[[1]], rownames(test)[1:6], cols = c("black", "navyblue", "cyan", "white"), dark.theme = T, pt.size = 0.5)

```

Plot spatial genes mouse Kidney

```{r plot_spatgenes, fig.width=14, fig.height=9}

ST.FeaturePlot(se.list[[2]], rownames(test)[1:6], cols = c("black", "navyblue", "cyan", "white"), dark.theme = T, pt.size = 0.5)

```


## Date

```{r date}
date()
```

## Session Info

```{r sessioninfo}
sessionInfo()
```
