# Supplementary material for: Seamless integration of image and molecular analysis for spatial transcriptomics workflows
Source: BMC Genomics. 2020 Jul 16;21:482. doi: 10.1186/s12864-020-06832-3 (PMC7386244; doi:10.1186/s12864-020-06832-3)
Supplement: Supplementary file 5 — Additional file 5: RMarkdown on how to use the RegionNeighbours function. [file 12864_2020_6832_MOESM5_ESM.rmd]

---
title: "Region neighbours"
author: "Ludvig Larsson"
date: "1/3/2020"
output: html_document
---

```{r setup, include=FALSE}
knitr::opts_chunk$set(echo = TRUE)
```

## Load data

```{r load_data, warning=FALSE, message=FALSE}

#se <- readRDS("~/STUtility/saved/se_object")
se.list <- readRDS("~/10x/R_objects/se.list")
library(STutility)
library(magrittr)
library(dplyr)

```

## Connected Spatial Network

If you have defined a region of interest and you want to find all spots neighbouring to this region you can use the `RegionNeighbours()` function to automatically detect such spots. For example, let's say that we want to select all neighbours to cluster 12 in the plot below and find the differentially expressed markers between the neighbours.

```{r plot_clusters, fig.width=14, fig.height=6, out.width = "100%"}

ST.FeaturePlot(se.list[[4]], features = "seurat_clusters", pt.size = 0.5)

```

First, `RegionNeighbours()` function to find the neighbouring spots but we have to make sure that the active identity is appropriately set, here we use 'seurat_clusters'. 

```{r region_nbs}

se <- SetIdent(se.list[[4]], value = "seurat_clusters")
se <- RegionNeighbours(se, id = 2, verbose = TRUE)

```

The default behaviour is to find all spots which are neighbours with the selected id but ignoring its label, therefore it will simply be called nbs_12 as in "neighbours to 12".

```{r plot_neighbours, fig.width=14, fig.height=6, out.width = "100%"}

MultiFeatureOverlay(se, features = "nbs_2", ncols.samples = 2, sampleids = 1:2, cols = c("red", "black", "lightgray"), pt.size = 0.5)

```

You can also keep all spots from the id group by setting `keep.within.id = TRUE`.

```{r region_nbs_2, fig.width=14, fig.height=6, out.width = "100%", warning=FALSE}

se <- SetIdent(se.list[[4]], value = "seurat_clusters")
se <- RegionNeighbours(se, id = 2, keep.within.id = T, verbose = TRUE)
MultiFeatureOverlay(se, features = "nbs_2", ncols.samples = 2, sampleids = 1:2, cols = c("red", "black", "lightgray"), pt.size = 0.5)

```

Now we can run a DE test to find differentially expressed markers between these two regions.

```{r de_test, fig.width=6, fig.height=6}

se <- SetIdent(se, value = "nbs_2")
nbs_2.markers <- FindMarkers(se, ident.1 = "2", ident.2 = "nbs_2")
nbs_2.markers$gene <- rownames(nbs_2.markers)
se.subset <- SubsetSTData(se, spots = rownames(subset(se[[]], nbs_2 %in% c("2", "nbs_2"))))
sorted.marks <- nbs_2.markers %>% top_n(n = 40, wt = abs(avg_logFC))
sorted.marks <- sorted.marks[order(sorted.marks$avg_logFC, decreasing = T), ]

magma.cols <- viridis::magma(n = 11)
DoHeatmap(se.subset, features = sorted.marks$gene, group.colors = c("black", "lightgray"), disp.min = -3, disp.max = 3) + scale_fill_gradientn(colours = magma.cols)

```

And lastly, if you want to keep the labels for the neighbours you can set `keep.idents = TRUE` and the neighbours will be called label_nb_to_12.

```{r keep_idents, fig.width = 14, fig.height=6, out.width = "100%"}

se <- SetIdent(se, value = "seurat_clusters")
se <- RegionNeighbours(se, id = 2, keep.idents = TRUE, verbose = TRUE)
MultiFeatureOverlay(se, features = "nbs_2", ncols.samples = 2, sampleids = 1:2, pt.size = 0.5)

```

# Date

```{r date}
date()
````

# Session Info

```{r session}
sessionInfo()
```
